# Supplementary material for: Exercise-Induced Pulmonary Hypertension Is Associated with High Cardiovascular Risk in Patients with HIV
Source: J Clin Med. 2022 Apr 27;11(9):2447. doi: 10.3390/jcm11092447 (PMC9100247; doi:10.3390/jcm11092447)
Supplement: Supplementary file 1 [file jcm-11-02447-s001.zip]

Archive with 1 entries (1 files):
- jcm-1675517-supplementary.pdf
